# Supplementary material for: Role and Clinical Application of Metagenomic Next-Generation Sequencing in Immunocompromised Patients With Acute Respiratory Failure During Veno-Venous Extracorporeal Membrane Oxygenation
Source: Front Cell Infect Microbiol. 2022 Aug 12;12:877205. doi: 10.3389/fcimb.2022.877205 (PMC9414489; doi:10.3389/fcimb.2022.877205)
Supplement: Supplementary file 1 [file DataSheet_1.xlsx]

## Sheet: Baseline
No	Group	Primary disease	Comorbidities	Gender	Age	BMI	Murray Lung Injury Score	SOFA Score	CURB-65 Score	APECHEII Score	Mechanical ventilation time before ECMO, (h)	PaO2/FiO2 before ECMO	PEEP before ECMO	Respiratory rate	Heart rate	Mean arterial pressure, (mmHg)	PEEP after ECMO	PaO2/FiO2 after ECMO	Prone position ventilation	MODS	CRRT	pneumothorax	Vasoactive drug	ECMO supported time	Mechanical ventilation time	ICU stay time（d）
1	Deterioration	Connective tissue disease	COPD	M	69	20.3	3.5	15	2	15	0	45	20	23	130	53	12	121	1	1	0	0	1	212	168	15
2	Deterioration	Connective tissue disease	0	F	21	21.7	2.75	13	3	9	47	28	8	41	106	69	10	139	1	1	0	0	1	60	107	5
3	Deterioration	IgA nephropathy	Hypertension	M	18	22.6	3	18	2	29	432	41	10	15	145	90	10	132	0	1	0	0	1	528	960	41
4	Deterioration	Other nephropathy types	0	F	33	20.5	3.5	13	1	28	48	41	13	23	130	86	6	173	1	0	1	0	1	216	264	17
5	Deterioration	Connective tissue disease	COPD	M	54	22.6	3.25	11	2	21	24	65	7	25	70	81	7	180	0	1	1	0	0	216	240	10
6	Deterioration	Connective tissue disease	0	M	43	21.9	2.5	11	2	8	90	54	3	37	121	109	4	83	1	1	1	0	1	333	423	44
7	Deterioration	Other nephropathy types	COPD	F	59	37.4	3.5	13	1	14	10	40	20	23	87	75	10	143	0	0	1	0	1	330	340	18
8	Deterioration	Connective tissue disease	Hypertension	F	21	22.7	3.25	9	2	17	27	50	11	22	89	83	11	170	0	0	1	1	1	117	144	11
9	Deterioration	Connective tissue disease	0	M	34	27.3	3.25	11	2	26	60	52	14	30	128	92	10	120	0	1	1	1	1	159	219	9.125
10	Deterioration	Connective tissue disease	COPD	M	68	17.8	4	15	3	26	502	44	20	20	121	68	16	180	0	0	0	0	1	168	670	32
11	Deterioration	Other nephropathy types	Coronary heart disease	M	44	22.7	3.25	17	2	30	58	45	10	14	80	142	4	140	0	1	0	0	1	354	412	17
12	Deterioration	Connective tissue disease	COPD，Type 2 diabetes	F	54	21.6	3	15	3	40	45	61	5	25	120	74	7	153	0	1	1	1	1	275	320	18
13	Deterioration	Connective tissue disease	0	M	29	20.3	3.75	17	2	24	5	44	20	26	114	73	15	450	0	1	0	0	1	139	144	7
14	Deterioration	Connective tissue disease	Coronary heart disease	M	51	22.6	3.25	10	4	29	54	54	10	23	135	63	5	146	0	1	0	0	0	210	264	14
15	Deterioration	Connective tissue disease	COPD	F	62	21.8	3.25	8	1	13	90	63	10	32	86	90	9	208	0	0	1	0	0	322	412	23
16	Deterioration	Other nephropathy types	0	F	31	24.2	2.75	12	0	25	102	50	8	22	95	74	12	192	0	0	0	0	1	258	360	16
17	Deterioration	Other nephropathy types	Type 2 diabetes	F	55	27.5	3.25	9	2	16	6	49	16	29	123	74	16	180	0	0	1	0	0	312	312	13
18	Deterioration	Connective tissue disease	0	M	15	22.3	3.5	12	3	20	7	48	20	17	142	73	5	208	0	0	0	0	1	240	240	12
19	Deterioration	Connective tissue disease	COPD	F	67	20.6	2.75	8	2	12	158	51	3	34	88	67	8	323	1	0	0	0	1	182	340	18
20	Deterioration	Other nephropathy types	Hypertension， Coronary heart disease	F	57	20.5	2.75	12	3	26	4	56	5	41	111	102	5	111	0	0	0	0	1	122	126	6
21	Deterioration	Connective tissue disease	0	F	61	21.6	2.75	18	3	16	1	45	8	39	124	115	8	254	1	0	0	0	1	173	100	7
22	Deterioration	Connective tissue disease	0	F	52	24.2	2.5	12	1	21	335	36	3	40	124	118	6	238	0	1	1	0	1	43	378	16
23	Deterioration	Connective tissue disease	0	F	42	23.8	3.5	12	2	28	3	35	12	21	115	103	12	243	0	0	0	0	1	228	220	11
24	Deterioration	IgA nephropathy	COPD	M	62	19.2	3.75	15	2	25	1	53	15	14	117	81	15	220	0	0	1	0	1	72	72	3
25	Deterioration	Other nephropathy types	0	M	31	24.8	3.25	7	2	20	26	99	10	24	75	88	9	163	0	0	1	0	0	58	84	4
26	Deterioration	Connective tissue disease	0	M	58	25.1	3.25	7	1	16	23	46	10	22	100	105	16	103	0	0	0	0	0	301	324	12
27	Deterioration	Connective tissue disease	COPD， Hypertension	M	68	22.6	3	13	3	25	74.5	28	7	42	69	90	12	219	1	0	1	0	1	333.5	408	18
28	Deterioration	Other nephropathy types	0	F	34	22.4	3	9	2	13	0	55	8	35	135	92	8	205	1	0	0	1	0	90	27	4
29	Deterioration	Connective tissue disease	0	M	58	24.7	3.5	12	2	28	4	35	12	21	115	103	12	243	0	0	0	0	1	185	189	8
30	Deterioration	Connective tissue disease	Type 2 diabetes	M	62	21.6	3	15	3	40	48	61	5	25	120	74	7	153	0	1	1	1	1	745	793	34
31	Deterioration	Connective tissue disease	COPD， Coronary heart disease	F	68	24.2	3.25	10	4	29	43	54	10	23	135	63	5	146	0	1	0	0	0	37	80	4
32	Improvement	Connective tissue disease	0	M	40	23.8	2.5	14	3	19	42	43	6	30	116	85	6	184	1	1	1	0	1	325	480	40
33	Improvement	Connective tissue disease	0	F	24	19.2	2.75	9	3	9	73	43	8	20	108	72	8	156	1	1	1	0	0	210	384	20
34	Improvement	Other nephropathy types	0	M	24	21.9	2.5	12	2	16	41	36	5	38	139	60	10	139	0	0	1	0	1	168	288	14
35	Improvement	Connective tissue disease	COPD	F	64	24.8	3.5	9	1	23	35	60	15	25	128	94	15	128	0	0	1	0	0	212	520	21.67
36	Improvement	Connective tissue disease	0	M	50	25.1	3.25	13	2	20	21	75	15	24	139	89	6	136	0	0	1	0	1	279	432	22
37	Improvement	Other nephropathy types	Hypertension	M	21	22.6	3.5	13	2	41	56	33	16	23	120	87	10	122	0	1	0	0	1	456	720	33
38	Improvement	IgA nephropathy	0	M	20	22.4	2.75	13	1	27	61.5	84	5	18	120	79	10	236	0	0	1	0	1	264	487	34
39	Improvement	Connective tissue disease	0	M	56	24.7	3.25	9	3	16	0	63	12	21	119	69	5	132	1	0	1	0	0	312	120	24
40	Improvement	Connective tissue disease	0	M	19	21.5	3.75	12	1	20	4	42	15	20	95	66	6	109	0	0	1	1	1	412	600	38
41	Improvement	IgA nephropathy	Coronary heart disease	F	19	20.1	2.75	14	1	18	0	34	5	25	99	79	12	286	0	0	1	1	1	535	273	38
42	Improvement	Connective tissue disease	0	M	28	18.2	3.25	8	2	19	3	46	12	12	66	79	8	215	0	0	1	0	0	96	216	19
43	Improvement	Connective tissue disease	Hypertension	F	41	22.7	2.75	10	2	27	0	43	8	18	75	82	6	155	0	0	0	0	1	266	168	34
44	Improvement	Connective tissue disease	0	M	19	21.9	2.5	12	1	18	5	51	5	23	117	92	7	191	0	0	1	1	1	91	120	9
45	Improvement	IgA nephropathy	0	M	36	24.7	3.25	14	0	15	10.4	38	13	25	121	109	10	127	0	1	0	1	1	384	500	32
46	Improvement	Other nephropathy types	0	M	19	21.7	3.25	12	2	16	222.4	47	12	19	113	83	10	115	0	0	0	0	0	237.5	807	40

## Sheet: test
		WBC(10^9/L)(3.5-9.5)	Neut(10^9/L)I(1.8-6.3)	ALT(U/L)(0-40)	AST(U/L)(0-40)	ALB(g/L)(35-55)	GLOB(U/L)(20-35)	TBIL(μmol/L)(0-25)	DBIL(μmol/L)(0-10)	LDH(U/L)(75-245)	NT-pro-BNP	PT(s)(8.8-13.6)	INR(0.8-1.6)	APTT(s)(26-40)	Fib(g/L)(2-4)	D-Dimer(mg/L(DDU))(0-0.3)	PCT(ng/ml)	CRP(mg/L)(0-10)	ESR(mm/h)(0-20)	pO2(mmHg)(80-100)	pCO2(mmHg)(35-45)	lac (mmol/L)(0.5-1.7)
1	24h before ECMO	19.5	19.1	51	107	31	18	14	10	317	2334	17	1.5	33	3.8	17.2	0.2	114.2	88	50	67	1.9
	48h after ECMO	9	7.8	33	37	32	16	12	8	278	2126	16	1.5	36	2.1	3	0.35	1387	103	109	40	1.6
	ECMO weaned	19.5	12.8	19	36	27.8	15	8.4	5	432	3876	16	1.5	75	1.3	2	0.4	1128	121	64	40	2.4
2	24h before ECMO	20.77	2.36	70	154	30	37.5	8.3	0.7	1410	413	11.5	1.05	36.3	4.39	708	4	390	68	47	34	1.5
	48h after ECMO	11.7	9.8	49	197	34.5	29.6	35	23	1269	1345	10.5	0.9	85.4	3.6	466	9.92	164	89	73	43	2.1
	ECMO weaned	4.2	3.4	41	31	37	21	101	82	496	7658	20	1.8	39	3.6	12.5	45	287.3	93	60	40	9.8
3	24h before ECMO	15.39	4.61	40	145	27.5	26.1	51	49.8	320	147.3	10	0.91	43.1	2.96	1.23	2.29	300	50	49.1	35.8	1.2
	48h after ECMO	16.34	5.82	44	124	27.3	25.4	81.5	40	694	824.6	9.2	0.84	68.8	2.28	0.92	0.78	200	30	67.3	38.2	1.5
	ECMO weaned	36.51	33.11	52	102	40.6	49.2	90	62.3	1200	1511	74.2	6.75	59.6	1.27	2.28	2.52	50	5	82.7	35.5	4.4
4	24h before ECMO	18.36	12.14	20	31	27.5	23.6	6.6	5.4	807	516	10.3	0.95	38.8	4.23	2.26	1.9	150	32	44	46	1.6
	48h after ECMO	8.3	7.56	50	90	28.1	21	5	4.9	301	139	12.1	1.12	34.9	3.8	0.7	1.91	98	18	90	43	2.1
	ECMO weaned	47.7	45.8	23	21	31.3	58.6	9.6	4.7	588	112.5	11.1	1.03	93.6	2.53	0.25	0.02	49	9	106	35	2.2
5	24h before ECMO	15.01	1.18	100	200	31	28	50	70	1021	2800	10.5	0.95	48.8	3	0.65	150	200	68	22	43	1.6
	48h after ECMO	10.13	9.76	87	181	27.5	27.6	49.9	45.4	1317	1286	12.8	1.16	61.7	2.45	0.88	98	90	50	60	40.3	2.2
	ECMO weaned	7.9	7.13	35	70	36	21.1	15	17	500	300	12.5	1.14	42.5	3.66	2.49	20	68	40	57	32.9	1.5
6	24h before ECMO	21.5	15.3	38	31	35	31	10	15	335	680	14.4	1.1	30	6.18	3.49	0.01	3	19	65	26	2.6
	48h after ECMO	19.25	18.86	44.5	37	29.8	39.5	9	6	790	312	14.5	1.32	32	6.13	3.48	0.1	10	8	92.4	43.7	1.8
	ECMO weaned	18.7	17.5	35	64	38.9	53.3	169.6	93.7	301	201	16.5	1.47	35.7	7.48	2.97	2	98	5	58.6	60.9	31
7	24h before ECMO	4.53	3.95	42	122	32.7	29.4	10.9	0	1070	91.5	9.9	0.9	45.9	3.4	4.42	2.77	53	73	50	35	1.8
	48h after ECMO	7.8	6.83	39	229	34.7	23.5	50.5	42.6	890	90.4	10	0.93	84.2	2.9	1.17	5.13	43	61	102	45	2
	ECMO weaned	24.3	18.7	65	228	55.7	37.7	142.2	102.9	687	249	11	1.02	39.6	4.88	0.65	1.37	63	20	118	38	1.8
8	24h before ECMO	15.18	4.8	43	57	25.9	27.1	25.2	6.6	399	516.8	9.5	0.86	40.5	3.21	0.5	0.79	75.3	15	67.7	24	2.5
	48h after ECMO	22	21.6	19	56	26.9	20.9	29	25.1	655	858.9	9.1	0.84	42.6	2.57	0.07	2.39	32	5	82	49	1.3
	ECMO weaned	13.9	11.9	54	71	51.6	24.8	37.2	15.9	601	250	11	1.02	43.3	3.79	7.8	0.61	183	16	121	39	1.5
9	24h before ECMO	27.46	26.72	163	278	29.9	31.4	23.8	19.9	1837	6954	11	1	33.4	2.32	9.67	1.6	104.9	35	48	37	7.7
	48h after ECMO	12.2	11.83	78	68	22.8	22.8	25.3	20.2	1680	11880	13	1.18	102.2	1.07	2.39	1.7	53	21	81	39	2.8
	ECMO weaned	4.99	3.88	24	28	33	36.3	236.2	27.3	1500	3160	14.3	1.3	62.6	3.48	2.36	7.05	228.7	9	89	35	1.8
10	24h before ECMO	15.06	4.63	96	103	27.5	23.1	9.9	7.3	71	57.5	11.4	1.04	29.5	6.7	1.03	0.81	144	60	34	33	1
	48h after ECMO	8.1	7.48	83	81	20.3	23.3	27.3	25.5	964	60	13.8	1.28	41.6	4.8	3.13	11.9	183	57	81	37	1.4
	ECMO weaned	7.8	6.9	42	69	22.7	21	92.9	22.5	796	348	12.2	1.13	38	5.65	14.6	7.45	196	80	50	37	1.7
11	24h before ECMO	12.91	2.57	57	73	29.4	25.5	8.7	5.5	693	76.9	12.7	1.15	38.9	5.46	3.18	1.6	187	40	58.5	34.8	1.7
	48h after ECMO	4.95	4.34	39	63	33.4	32.7	8.4	2.2	1334	2922.8	11.8	1.07	40.9	4.59	1.15	1.1	109.8	20	68.3	39.8	1.9
	ECMO weaned	6.96	5.98	50	34	49	34.8	13.2	6.7	428	332.5	12.6	1.15	53.2	1.7	0.43	0.16	231	13	69.8	32	2.3
12	24h before ECMO	1.5	1.44	39	109	28.7	21.9	6	4.1	2150	201	10.3	0.95	38.9	2.84	4	5.19	203.8	23	45.6	38	1.2
	48h after ECMO	1.98	1.53	26	88	25.9	26.4	25	20.8	2150	2782	9.6	0.87	36.5	2.35	5.86	5.19	301	20	87	35	3.4
	ECMO weaned	0.86	0.7	27	79	24.8	22	29	21.1	2001	35000	12.6	1.15	38.8	1.94	12.63	17.7	409	29	47.9	48.8	5.4
13	24h before ECMO	14.07	3.76	35	90	30.7	31.5	25.3	25.3	1060	185	9.7	0.88	35.5	3.13	6.32	1.21	77.3	84	48.1	37.5	1.4
	48h after ECMO	4.35	3.88	25	44	25	30.5	53.6	51.5	913	174	10.7	0.99	38	3.24	1	2.31	65.7	64	74	37.9	2
	ECMO weaned	6.8	6.11	29	46	35.8	48.5	67.8	57.3	829	2019	11.3	1	36.8	4.85	3.41	2.33	64.2	83	64.7	41.3	1.2
14	24h before ECMO	17.8	15.81	84	53	28.3	42.6	12.4	10.2	837	59	13.2	1.22	28	6.68	6.42	0.24	189.2	100	56.1	43.2	1
	48h after ECMO	9.56	7.1	125	113	21.7	53.9	11.9	8.1	1089	758.3	13.8	1.25	41.6	8.85	9.12	25.4	211.6	116	53.2	50.9	2.3
	ECMO weaned	20.75	17.78	159	140	42.2	48.9	20.9	7.6	2150	240	12.2	1.11	89	7.17	2.73	23.9	111.6	111	66	39.9	4
15	24h before ECMO	7.23	6.72	44	42	31	31.8	27.1	21.8	409	124	10.4	0.95	35	3.65	0.28	0.63	98.4	37	45	25	0.9
	48h after ECMO	6	5.56	31	36	27	25	57.2	48.5	443	95	11.7	1.08	76.3	3.63	0.27	1.64	106	46	80	37	1.6
	ECMO weaned	6.3	5.35	42	51	33	25.1	120.6	109.3	342	146	11.4	1.02	45.3	3.8	0.34	1.14	56	29	68	35	1.4
16	24h before ECMO	11.17	10.43	349	564	27.3	23.6	8.1	5.6	1735	23041	10.2	0.93	27.8	3.99	6.37	3.32	83.1	19	50	88	1.3
	48h after ECMO	12.1	11.52	209	224	26.1	23.2	44.2	15.8	2150	18404	13.7	1.25	33.7	5.87	2.16	29.59	71	15	169	34	0.9
	ECMO weaned	18.98	17.7	168	180	23.9	25.6	39.8	17.1	2150	9937	11.3	1.03	35.5	6.64	3.83	13.56	68	5	106	43	1.4
17	24h before ECMO	15.2	14.64	23	30	31	19.6	99.8	80.9	387	3324	17.4	1.56	46.9	2.58	2.29	0.75	67	31	59	36	4.5
	48h after ECMO	7.9	7.58	9	16	16.6	12.7	73.8	59	243	2213	19.1	1.77	40.7	2.88	1.52	1.76	86.6	21	67	26	4
	ECMO weaned	9.4	8.47	26	53	39	35.6	143.3	116.9	538	1135	16.6	1.54	62	2.6	1.8	1.98	86	15	127	36	2.3
18	24h before ECMO	7	6.1	47	141	33.3	32.1	13.7	1.2	1322	267.2	10.8	0.98	44.7	3.61	1.59	1.92	200	10	54	37.5	2.5
	48h after ECMO	11.9	10.9	40	133	29.5	26.6	6.5	3.2	1837	1718.7	12.4	1.15	97	2.57	3.2	0.61	61	4	114	33.8	4
	ECMO weaned	14.7	14.4	27	111	32.6	29.2	317.5	251.8	1651	2011	14.8	1.37	34.2	3.6	6.13	0.61	69	2	55	38	3.1
19	24h before ECMO	16.36	15.51	27	32	23.8	46	8.8	3.9	1088	986	13.3	1.21	30.3	1.03	52.6	0.49	202	61	41.4	38.9	1.9
	48h after ECMO	18.2	17.84	129	445	27.5	30.8	19.8	8.2	935	885	16.2	1.47	56.9	3.13	39.7	55	97	13	98	35	1
	ECMO weaned	15.1	14.7	143	398	26	28	18	7.3	650	753	14.1	0.77	47.1	2.03	40	60	97	18	81	21	3
20	24h before ECMO	10.09	9.86	73	39	24	25	34.1	26	501	6038	21	2.3	91	1.87	4.78	39	116	50	71	35	5.4
	48h after ECMO	3.26	3.16	66	38	23	23	35.2	22.3	402	5345	25.5	2.3	95.7	2.76	4.78	39.2	223.7	65	74	27	3.2
	ECMO weaned	12.8	12.25	63	35	43	30.5	33.5	15.3	1398	1429	13.4	1.22	47	3.13	1.4	8.63	87	25	67	45	1.8
21	24h before ECMO	10.38	7.53	125	73	30	37.3	13	11.6	358	220	13.5	1.23	28.6	6.96	15.5	0.61	113	47	36	56	1.4
	48h after ECMO	9.69	8.28	65	40	34	38.9	25.7	1.2	1764	310	14.1	1.28	41.9	6.48	30.3	2.18	142	51	65	38	2.2
	ECMO weaned	7.87	7.23	70	45	31	38.8	21.7	1	1851	218	13.5	1.22	29.6	4.36	6.7	1.03	56	18	57	60	2.3
22	24h before ECMO	10.1	8.45	18	36	27	22.7	1.9	1.7	1740	1317	10.4	0.95	28.9	7.14	0.62	0.5	50.7	44	55.5	34.4	1
	48h after ECMO	3.2	2.91	27	47	33.7	28.5	10.8	4.8	2150	1906	11.2	1.02	58.5	2.3	2.37	2.96	7.64	4	82.4	35.6	0.8
	ECMO weaned	1.7	1.34	26	47	42.6	24.4	7.9	2.7	883	906	10.1	0.9	24.8	2.84	3.16	0.21	13.1	17	56.6	44	2
23	24h before ECMO	8.48	7.38	13	18	35.9	25.7	7.4	5	222	26755	12.5	1.13	34.2	3.8	0.71	3.71	54.66	34	70	31	1.3
	48h after ECMO	22.68	21.8	16	36	35.5	28.7	9.2	5.8	403	17450	11.9	1.18	34.9	4.79	0.1	57.1	189.75	37	66	35	2.3
	ECMO weaned	14.27	14.43	11	24	35.6	25.9	13	9.4	4.9	675	18.2	1.63	34.2	4.46	0.93	10.65	60.7	40	74	28	1.3
24	24h before ECMO	12.2	11.53	140	1751	26	23	18	1.2	2165	12325	11.9	1.13	30.1	4.66	3.32	0.037	26	17	58.8	32.2	2
	48h after ECMO	11.1	10.51	135	1673	27.9	34.2	28.9	1.2	2181	18796	19	1.73	30.3	3.69	7.72	0.045	21	19	66.3	47.2	3.3
	ECMO weaned	9.9	8.83	44	40	41.5	23.2	40	24.4	926	1159	17.6	1.65	47	0.24	16.5	0.04	37	36	97	39.9	1.8
25	24h before ECMO	10.9	10.5	21	26	24.2	27.4	11.4	6	1111	1754.9	13.5	1.21	28.3	6.2	0.4	0.4	244	21.8	21.8	66.2	10.6
	48h after ECMO	12	11.4	311	550	21.4	20	18	16.8	3650	4519	17.3	1.54	81.7	3.4	6	14.4	125.1	37.9	85.1	26.1	13.8
	ECMO weaned	3.24	1.75	126	83	17.4	19.7	20	18.8	1859	737.3	17.6	1.57	105.5	3.1	2.3	11.6	175	41.8	76	50	18
26	24h before ECMO	13.09	2.25	31	76	35.8	31.4	10.3	1.2	767	20117	12.4	1.01	33.5	4.6	1.37	100	241	89	26	73	9.3
	48h after ECMO	14.1	1.75	34	78	36.3	31.3	43.4	14.5	1951	19414	15.2	1.38	92.3	4.27	6.25	100	234	87	60	43	5.6
	ECMO weaned	26.9	23.95	68	45	28.3	30.6	10.6	1.2	1355	557.2	11.9	1.08	33	2.64	12.18	3.64	195	81	73	38	1.4
27	24h before ECMO	12.6	12	35	113	23.1	29.1	19.7	16.5	305	755.5	12.8	1.14	28	3.47	9.8	0.167	87.4	37	56.8	33.7	13.4
	48h after ECMO	6.5	5.95	42	92	23.4	25.2	22	4	478	3336	13.5	1.11	33.6	2.13	12.23	3.14	33.5	26	117	33	5
	ECMO weaned	11	10.75	34	165	26.2	22.9	406	311	361	4285	11.8	1.05	70.2	1.77	7.7	1.32	67.5	30	194	45	1.4
28	24h before ECMO	18.7	13.8	88	72	41.3	22.6	21.3	11.2	788	219	13.8	1.7	77	2.1	1.09	8.8	18.7	6.8	47	37.2	1.1
	48h after ECMO	20	17.2	50	47	40.5	24.7	12.8	3.8	1689	148	10.9	0.9	83.2	2.7	1.04	12.6	25.1	5	58	33.5	1.4
	ECMO weaned	16	13.7	60	47	44.6	31.4	15.9	3.5	1656	387	11.2	1.02	88.4	2.23	0.7	23.8	13.3	8.9	89	38	1
29	24h before ECMO	14.5	12.3	19	24	33.8	31.4	15.3	1.2	531	454	13.2	1.19	35.1	3.89	5.19	0.11	193	17	149	77.4	1.3
	48h after ECMO	19.2	17.8	37	36	27.1	22.5	9	1.2	339	2384	14.4	1.3	33.9	0.91	13.9	0.05	187	35	86.2	51.1	1.7
	ECMO weaned	51.7	47.9	54	114	35.4	24.4	90.8	75.5	219	867	10	0.91	46.1	3.66	0.46	23.74	200	31	96.5	37.4	1.6
30	24h before ECMO	17	5.97	29	49	37.3	23.5	18.2	0.4	682	966	10.3	0.92	24	4.41	0.4	2.04	45	21	68.2	33.7	2.5
	48h after ECMO	7.4	6.9	43	34	38.9	15.8	18.6	10.12	334	1872	12	1.07	40	4.11	1	1.56	85	46	71	34	1.3
	ECMO weaned	21.4	20	189	424	37.1	23	31.7	7.85	415	5378	18.5	1.65	77	4.5	12.25	22.37	302	57	69.6	77.1	16
31	24h before ECMO	21.51	19.98	39	44	29.8	34.2	15.9	1.2	1299	3476	13.6	1.23	37.3	4.46	9.02	0.1	92	45	64.7	50.7	1.2
	48h after ECMO	14.82	13.68	33	36	29.7	40.6	8.6	1.2	862	2160	13.1	1.18	62.6	4.07	2.42	0.62	25.5	86	74.1	52.6	1.4
	ECMO weaned	16.89	14.12	48	56	37.2	39.5	12.4	1.2	733	13567	12.9	1.17	52	3.28	8.4	0.25	54	53	64.2	45.6	2.5
32	24h before ECMO	5	3.73	172	181	34.9	33.6	25.1	6	1594	33.5	8.7	0.79	28.9	2.86	1.66	2.352	39	6.8	87.6	51.4	1.3
	48h after ECMO	5.6	4.93	104	160	30.6	37.7	16.9	10.3	1671	1087	9.5	0.85	34.9	2.24	2.916	47.67	40.54	29	57.1	49.4	2.1
	ECMO weaned	23.7	20.52	39	77	32.9	61.4	21.9	9.4	667	108.5	11.2	1.04	44.1	4.05	7.521	2.9	108	96	55.5	58.8	2.4
33	24h before ECMO	15.7	15.51	29	33	25	27.2	22.8	18.5	695	2575	12.4	1.08	29.8	5.06	30.8	3.44	266	37	54.3	37.2	2.1
	48h after ECMO	15.23	14.56	12	34	24.6	22.3	51.7	17.4	715	2763	14.8	1.33	34.8	2.97	13.04	65.22	206	15	62.9	40.8	5
	ECMO weaned	8.41	7.85	31	38	33.8	40.7	19.3	11.1	369	620	13.3	1.2	38.4	3.9	17.17	3.11	115	11	62	43	1.2
34	24h before ECMO	13.8	9.45	103	182	21.8	23.8	28.7	18.8	765	9832	12.8	1.83	488	5.72	3.18	＞100	427.8	87.2	87.3	27.3	6.2
	48h after ECMO	10	9.22	73	173	24.8	26.8	28.6	20.6	840	7520	15.9	1.42	143.3	5.26	3.55	100	324.95	57.8	99.5	29.5	3.5
	ECMO weaned	22.38	21.04	15	51	38.1	17.5	35.83	22.81	756	981.5	14.3	1.28	47	2.78	5.38	15.04	122.29	62.3	81	33.9	1.8
35	24h before ECMO	13.84	12.73	45	99	36.3	22.6	10	5.3	408	1184.3	12.3	1.1	24.7	6.7	2.7	8.17	173.11	78	23	36	2.3
	48h after ECMO	13.22	12.68	80	136	41.3	26	23.6	1.2	430	549.1	12.5	1.14	30.9	6.6	10.8	2.5	163.1	80	136	33	2.1
	ECMO weaned	13.38	12.78	46	121	31	25	20	1	380	630	11.8	0.98	25.1	5.8	9.8	3.1	119.8	78	116	26	4.9
36	24h before ECMO	4.23	4.05	9	11	29.3	28.5	22.2	11.8	204	905.2	15.3	1.38	25.5	4.56	0.39	0.56	169	21	159	49	1.9
	48h after ECMO	4.23	4.05	9	11	29.3	28.5	22.2	11.8	204	905.2	15.3	1.38	25.5	4.56	0.39	0.56	169	21	159	49	1.9
	ECMO weaned	4.23	4.05	9	11	29.3	28.5	22.2	11.8	204	905.2	15.3	1.38	25.5	4.56	0.39	0.56	169	21	159	49	1.9
37	24h before ECMO	15.55	14.52	11	22	31.2	34.3	16.5	9.2	486	1908	13.1	1.18	33.2	7.03	1.1	3.3	282	31	50	48	2.4
	48h after ECMO	16.1	13.8	13	15	33	34.8	18.9	10.3	381	1603	12	0.87	23	6.1	0.1	2.8	211	28	96	44	1.8
	ECMO weaned	16.47	14.3	33	33	36.4	23.2	25.8	11.3	612	199.9	12.7	1.15	36.6	4.3	6.9	1.4	74	15	129	31	2.1
38	24h before ECMO	3.36	2.94	15	37	31.8	13.2	16.8	7	496	1910	13.5	1.22	31.2	3.13	5.22	0.02	304	25	47	28	1.6
	48h after ECMO	7.61	6.84	18	33	28.7	21.9	37	16.4	391	1610	12.6	1.14	29.8	4.91	3.27	0.11	202	102	103	39	1.3
	ECMO weaned	6.76	5.14	87	90	40.4	24.4	33.9	1.2	622	190	11.9	1.08	34.3	2.48	14.22	0.18	97	37	135	29	4.9
39	24h before ECMO	3.72	3.1	220	91	30.2	15.8	15.4	9.5	682	532	13.1	1.17	27.7	3.73	1.74	3.8	70.11	47	38.6	29.9	2.1
	48h after ECMO	17.73	15.7	65	34	31.6	16.8	21.6	9.8	713	1314	15.6	1.3	31.9	4.27	2.12	32.6	137.5	80	77.6	35	5.1
	ECMO weaned	18.56	16.2	99	53	31.1	19	20.5	9.3	725	1001	10.8	0.96	31.1	2.29	11.97	0.48	54.6	33	68	51.8	1
40	24h before ECMO	13	10	284	197	36	40	60	20	1112	2091	19	1.8	33	3.6	3	0.7	182	9.5	65	115	0.6
	48h after ECMO	11	9	102	62	27	30	48	37	3726	2384	17	1.6	34	4.7	5.24	5.7	207	12	38	57	1
	ECMO weaned	9.8	8.2	27	28	43	33	37	32	2738	1706	15.6	1.4	37.5	2.8	25.6	10.8	291	13	63	40	1.2
41	24h before ECMO	15	13	90	101	27	33	14	1.2	378	14650	14.6	1.3	127	2.5	3.5	0.6	18.7	20	110	38	3.9
	48h after ECMO	7.6	6.7	101	106	29	37	15	1.2	365	6465	11	1.02	49.3	2.1	0.7	0.5	27	12	87	38	1.7
	ECMO weaned	8.7	6.2	132	127	29	36	15	2	4842	9382	11.3	1.08	67	2.38	0.4	0.4	32	18	88	39	1.8
42	24h before ECMO	11	7	137	240	22	24	30	15	420	4382	15	1.4	38	4.7	4.7	20	89	88	72	32	3.8
	48h after ECMO	8	7	198	288	31	25	33	16	656	7358	17	1.5	218	5.4	3.7	29	120	65	59	28	4.9
	ECMO weaned	18	15	263	132	34	17	42	19	1721	564	11	1	62	3.7	6.1	3.9	132	47	99	40	1.2
43	24h before ECMO	10.39	8.91	38	49	30	20	21	11.1	709	3061	12.38	1.5	26.9	2	3.61	10.8	100	34	63	32	3
	48h after ECMO	7.83	7.06	18	65	33.4	22	26.9	12.1	605	2132	12.1	1.1	27.8	3.6	3.65	6.43	61	21	69	36	1.1
	ECMO weaned	7.05	5.87	17	38	32.8	27	26.7	11.4	682	980	12	1.1	28.4	2.35	35.3	3.14	63	18	70	45	1
44	24h before ECMO	15	14	69	40	36	27	13	1.2	1602	225.8	11	1	27.5	6.1	0.2	0.4	100	28	57	35	2.3
	48h after ECMO	9	8	31	79	28	39.3	11	1	1185	584	13	1	122	7	10	1.8	100	102	133	38	3.1
	ECMO weaned	9	9	31	75	31	42	14	1	980	373	10	0.9	37	4.3	8	3	74	14	72	46	2.3
45	24h before ECMO	5.87	5.18	100	169	24.7	26.5	10.2	1.2	1847	173.96	9.2	0.84	31.5	2.78	0.08	0.579	50	20	30	45	0.9
	48h after ECMO	12.4	11.02	26	26	38.3	31.2	6.4	3.4	481	231.4	10.2	0.94	46	2.3	0.35	3.31	42	13	79	35	1.2
	ECMO weaned	10.1	8.33	19	16	40.9	35.5	17.7	6.2	388	29.29	12.3	1.14	48.6	2.72	0.88	2	31	9	95	38	1
46	24h before ECMO	7	6	24	54	26	30	8	5	372	1087	9	0.8	41.6	3.5	2.4	3.2	84	28	63	25	1.14
	48h after ECMO	8.2	7.4	50	216	27	20	11	7	278	923	10	0.9	122	2.5	1.9	3	108	42	55	33	2.5
	ECMO weaned	5.8	4.5	16	35	33	30	9.8	6.1	391	1342	13	1.9	43	1	1	0.4	271	29	112	37	3.1

## Sheet: mNGS
	24 hours before ECMO（routine test）		48 hours after ECMO（routine test）		48 hours after ECMO（mNGS test）
	Blood	BALF	Blood	BALF	Blood	BALF
1
2
3
4
5		Pseudomonas aeruginosa/Pneumocystis yersini		Pseudomonas aeruginosa/Pneumocystis yersini		Pseudomonas aeruginosa，Pneumocystis yersini,Aspergillus Niger、Haemophilus influenzae,Haemophilus haemolyticus,Neisseria meningitidis
6
7
8				Klebsiella pneumoniae/Acinetobacter baumannii/Candida candida		Klebsiella pneumoniae/Acinetobacter baumannii/Candida candida
9						Smoke aspergillus/Corynebacterium striatum、Thin ring virus
10
11
12		Pneumocystis yersini		Pneumocystis yersini		Pneumocystis yersini、Staphylococcus aureus、Human papillomavirus type16,Hepatitis B virus,Human herpesvirus beta 5
13
14				Aspergillus flavus/Burkholderia cepacia		Smoke aspergillus、Human papillomavirus type16, Hepatitis B virus,Human herpesvirus beta 5
15
16	Klebsiella pneumoniae/Acinetobacter baumannii	Klebsiella pneumoniae/Acinetobacter baumannii/Candida candida	Klebsiella pneumoniae/Acinetobacter baumannii	Klebsiella pneumoniae/Acinetobacter baumannii/Candida candida	Klebsiella pneumoniae/Acinetobacter baumannii	Klebsiella pneumoniae,Acinetobacter baumannii,Acinetobacter sescheri,Hospital acinetobacter,Serratia marcescens,E. coli、Thin ring virus
17
18
19
20		Klebsiella pneumoniae/Acinetobacter baumannii	E. coli	Klebsiella pneumoniae/Acinetobacter baumannii	Streptococcus pneumoniae、E. coli	Klebsiella pneumoniae,Acinetobacter baumannii,Acinetobacter sescheri,Hospital acinetobacter,Serratia marcescens,E. coli、Human herpesvirus 4
21
22
23				Streptococcus pneumoniae/Candida candida		Streptococcus pneumoniae/Candida candida、M. wolinskyi,Mycobacterium archaea,Mycobacterium smegmatis,M. mageritense
24
25
26	Aspergillus flavus	Klebsiella pneumoniae/Aspergillus flavus	Aspergillus flavus	Klebsiella pneumoniae/Aspergillus flavus	Corynebacterium striatum、Aspergillus flavus	Klebsiella pneumoniae、Aspergillus flavus、Candida candida、Human papillomavirus type16, Hepatitis B virus,Human herpesvirus beta 5
27
28
29
30
31
32
33			Excrement enterococcus/表皮葡萄球菌	Acinetobacter baumannii/Pneumocystis yersini	Excrement enterococcus、Acinetobacter baumannii	Acinetobacter baumannii/Pneumocystis yersini、Human herpesvirus beta 5
34		Streptococcus pneumoniae		Streptococcus pneumoniae		Klebsiella pneumoniae,Acinetobacter baumannii,Acinetobacter sescheri,Hospital acinetobacter,Serratia marcescens,E. coli、Candida candida
35
36
37
38	Staphylococcus epidermidis
39		Stenotrophomonas maltophilia	Klebsiella pneumoniae	Klebsiella pneumoniae/Stenotrophomonas maltophilia	Klebsiella pneumoniae	Klebsiella pneumoniae/Stenotrophomonas maltophilia、CMV,Human alpha herpesvirus type 1,Human herpesvirus beta 7
40						Aspergillus flavus、Thin ring virus
41
42
43
44		C.tropical		C.tropical		C.tropical、Human herpesvirus beta 5,Thin ring virus,TTV like mini virus
45
46

## Sheet: Drugs
	Before mNGS test																										After mNGS test
name	Piperacillin Sodium and Tazobactam Sodium	Cefoperazone Sodium and Sulbactam Sodium	Imipenem and Cilastatin Sodium	Meropenem	Compound Sulfamethoxazole Tablets	Azithromycin	Moxifloxacin	Ceftazidime and Avibactam	Levofloxacin	Vancomycin	Ornidazole	Caspofungin Acetate	Polymyxin B Sulfate	Linezolid	γ-Immunoglobulin	Voriconazole	Fluconazole	Metrisone	Teicoplanin	Doxycycline	Tigecycline	Ganciclovir	Penciclovir	Oseltamivir	Clindamycin	Posaconazole	Piperacillin Sodium and Tazobactam Sodium	Cefoperazone Sodium and Sulbactam Sodium	Imipenem and Cilastatin Sodium	Meropenem	Compound Sulfamethoxazole Tablets	Azithromycin	Moxifloxacin	Ceftazidime and Avibactam	Levofloxacin	Vancomycin	Ornidazole	Caspofungin Acetate	Polymyxin B Sulfate	Linezolid	γ-Immunoglobulin	Voriconazole	Fluconazole	Metrisone	Teicoplanin	Doxycycline	Tigecycline	Ganciclovir	Penciclovir
Sample1	8	0	0	7	0	0	0	0	0	0	0	0	0	0	0	10	0	0	0	0	7	0	0	0	0	0	0	0	0	8	0	0	0	6	0	0	0	0	0	0	0	8	0	0	0	0	0	0	0
Sample2	0	0	2	0	2	0	0	0	0	0	0	0	0	0	2	2	0	2	0	0	0	2	0	0	0	0	0	0	3	0	3	0	0	0	0	0	0	0	0	0	3	3	0	3	0	0	0	3	0
Sample3	2	0	0	0	0	0	0	0	0	0	0	0	0	0	2	2	0	1	0	0	0	0	0	0	0	0	11	0	11	0	22	0	0	0	0	0	0	14	0	0	0	0	0	11	0	0	0	0	0
Sample4	14	0	10	0	0	0	14	0	0	0	0	0	0	12	0	10	14	0	12	0	10	0	0	0	0	0	0	0	0	0	8	0	0	8	0	0	0	8	0	0	8	0	0	8	0	0	0	0	0
Sample5	0	0	4	0	0	0	0	0	0	0	0	0	0	0	4	0	4	0	0	0	0	0	0	0	0	0	8	0	0	0	8	0	0	0	0	0	0	8	0	0	1	0	0	8	0	0	0	0	0
Sample6	14	0	12	0	0	0	14	0	0	0	0	0	0	0	0	26	14	0	14	0	14	0	0	0	0	0	0	0	0	14	0	0	0	0	0	0	0	14	14	14	0	0	0	0	0	0	0	0	0
Sample7	0	10	0	13	0	0	10	0	0	0	0	13	13	0	0	0	10	0	0	0	0	0	0	0	0	0	0	0	0	6	14	0	0	8	0	0	0	14	6	0	0	0	0	0	0	0	0	0	0
Sample8	0	14	14	0	18	0	0	0	14	0	0	0	0	0	10	14	0	14	0	0	0	14	0	0	0	0	0	0	0	5	5	0	0	5	0	0	0	0	0	0	0	5	0	0	0	0	0	0	0
Sample9	0	0	3	0	3	0	0	0	0	0	0	0	0	0	3	3	0	3	0	0	0	3	0	0	0	0	6	0	0	0	6	0	0	0	0	0	0	0	0	0	6	6	0	6	0	0	0	6	0
Sample10	10	0	17	0	0	0	0	0	0	0	0	0	0	0	0	10	10	0	10	0	10	0	0	0	0	0	0	0	0	7	0	0	0	0	0	0	0	7	0	7	5	0	0	5	0	0	0	0	0
Sample11	0	10	0	2	0	0	0	0	0	0	0	2	0	0	0	0	10	0	0	0	0	12	0	0	0	0	0	0	14	0	0	0	0	0	0	0	0	0	0	0	0	14	0	0	0	0	14	0	14
Sample12	12	0	0	0	0	0	0	6	0	0	0	0	0	0	0	0	12	0	0	0	0	0	0	0	0	0	0	0	14	0	0	0	0	14	0	0	0	0	14	0	0	14	0	0	0	0	0	0	0
Sample13	6	0	0	0	0	0	0	0	0	0	0	0	0	0	0	0	0	0	0	0	0	0	6	0	0	0	0	0	0	6	0	0	0	0	0	0	0	0	0	0	5	0	0	0	0	0	0	0	6
Sample14	14	0	10	0	0	0	0	0	0	0	0	0	0	0	0	0	10	0	14	0	10	0	0	0	0	0	0	0	0	9	0	0	0	0	0	0	0	0	0	0	0	9	0	0	9	0	9	0	0
Sample15	14	0	0	4	0	0	0	0	0	0	0	0	0	0	0	14	0	0	0	14	4	0	0	0	0	0	0	0	0	13	0	0	0	0	0	0	0	13	13	0	0	0	0	0	0	0	0	0	0
Sample16	0	5	0	0	0	0	0	0	0	0	0	5	0	0	0	0	0	0	0	0	0	0	0	0	0	0	0	0	11	0	11	0	0	0	0	0	0	0	0	0	0	11	0	11	0	0	0	0	0
Sample17	0	0	1	0	0	0	0	0	0	0	0	0	0	0	0	0	1	0	0	0	0	0	0	0	0	0	12	0	0	0	12	0	0	0	0	0	0	1	0	0	5	0	0	12	0	0	0	0	0
Sample18	0	0	0	0	1	0	1	0	0	0	0	0	0	0	1	0	0	1	0	0	0	0	0	0	0	0	0	0	0	0	10	0	10	0	0	0	0	10	0	0	4	0	0	10	0	0	0	0	0
Sample19	10	0	0	0	0	0	0	0	0	0	0	10	0	0	0	0	0	0	0	0	0	0	0	0	0	0	0	0	7	0	7	0	0	0	0	0	0	0	0	0	0	7	0	7	0	0	0	0	0
Sample20	1	0	0	0	0	0	0	0	0	0	0	0	0	0	0	0	0	0	0	0	0	0	0	0	0	0	0	0	0	5	0	0	0	0	0	0	0	0	0	0	5	0	0	0	0	0	0	5	0
Sample21	0	0	7	0	7	0	0	0	0	0	0	0	0	0	5	7	0	0	0	0	0	0	0	0	0	0	0	0	7	0	7	0	0	0	0	0	0	0	0	0	0	7	0	0	0	0	0	0	0
Sample22	8	0	0	6	0	0	0	0	0	0	0	0	0	0	0	8	0	0	0	0	6	0	0	0	0	0	0	0	0	2	0	0	0	0	0	0	0	0	0	0	0	2	0	0	0	0	2	0	0
Sample23	0	0	0	5	0	0	0	0	0	0	0	0	0	0	0	0	0	0	5	0	0	0	0	0	0	0	0	0	0	9	0	0	0	0	0	0	0	0	0	9	0	0	0	0	0	0	9	0	0
Sample24	0	0	3	0	3	0	0	0	0	0	0	0	0	0	3	3	0	0	0	0	0	0	0	0	0	0	0	0	3	0	3	0	0	0	0	0	0	3	0	0	2	0	0	3	0	0	0	3	0
Sample25	0	0	2	0	2	0	0	0	0	0	0	2	0	0	2	0	0	2	0	0	0	2	0	0	0	0	0	0	2	0	2	0	0	0	0	0	0	2	0	0	2	0	0	2	0	0	0	2	0
Sample26	1	0	0	0	0	0	0	0	0	0	0	0	0	0	0	1	0	0	0	0	0	0	0	0	0	0	12	0	0	0	0	0	0	0	0	0	0	0	0	0	5	12	0	0	0	0	0	12	0
Sample27	0	5	0	4	0	0	5	0	0	0	0	4	4	0	0	0	0	0	0	0	0	0	0	0	0	0	0	0	0	13	0	0	0	0	0	0	0	13	13	0	0	0	0	0	0	0	0	0	0
Sample28	0	0	1	0	1	0	0	0	0	0	0	0	0	0	1	1	0	1	0	0	0	1	0	0	0	0	0	0	3	0	3	0	0	0	0	0	0	0	0	0	3	3	0	3	0	0	0	3	0
Sample29	0	0	1	0	1	0	0	0	0	0	0	0	0	0	1	1	0	1	0	0	0	1	0	0	0	0	7	0	0	0	7	0	0	0	0	0	0	0	0	0	0	7	0	7	0	0	0	7	0
Sample30	0	0	0	3	0	0	0	0	0	0	0	0	0	0	3	3	0	0	0	0	0	0	0	0	0	0	0	17	0	14	0	0	0	0	0	0	0	0	0	0	0	13	0	0	0	0	18	0	0
Sample31	0	0	8	0	5	0	0	0	0	0	0	0	0	0	5	8	0	0	0	0	0	0	0	0	0	0	0	0	2	0	2	0	0	0	0	0	0	0	0	0	0	2	0	0	0	0	0	0	0
Sample32	14	0	16	0	0	0	14	0	0	14	0	0	0	16	0	20	20	0	0	0	16	0	0	0	0	0	0	0	0	14	12	0	0	14	0	0	0	14	0	0	0	0	0	0	0	0	0	0	0
Sample33	14	0	0	0	0	0	0	0	0	0	0	0	0	0	5	14	0	5	0	0	0	0	0	0	0	0	0	0	0	0	0	9	9	0	0	0	0	0	0	0	0	0	0	0	0	0	0	0	0
Sample34	0	0	7	0	5	0	0	0	0	0	0	0	0	0	5	2	0	5	0	0	0	0	0	0	0	0	0	7	0	0	7	0	0	0	0	0	0	7	0	0	0	0	0	7	0	0	0	0	0
Sample35	0	0	6	0	7	0	3	0	0	0	0	0	0	0	5	0	0	7	0	0	0	0	0	0	0	0	0	0	0	0	3	0	9	0	0	0	0	9	0	0	0	0	0	9	0	0	0	0	0
Sample36	0	0	2	0	2	0	0	0	0	0	0	0	0	0	2	2	0	0	0	0	0	2	0	0	0	0	0	0	12	0	12	0	0	0	0	0	0	0	0	0	3	12	0	0	0	0	0	12	0
Sample37	0	0	0	8	0	0	0	0	0	0	0	0	0	0	0	8	0	0	0	0	0	8	0	0	0	0	5	0	14	0	0	0	0	0	0	0	0	0	0	0	5	0	0	0	0	0	0	0	0
Sample38	11	0	0	3	0	0	0	0	0	0	0	0	0	0	0	3	0	0	0	0	3	0	0	0	0	0	0	0	0	11	0	0	0	0	0	0	0	0	0	0	0	11	0	10	0	0	11	0	0
Sample39	0	11	0	0	11	0	7	0	0	0	0	11	0	0	5	0	0	11	0	0	0	0	0	0	0	0	13	0	0	0	13	0	0	0	0	0	0	13	0	0	0	0	0	13	0	0	0	0	0
Sample40	9	0	0	0	0	0	0	0	0	0	0	0	0	0	0	0	0	0	0	5	0	0	0	0	0	0	0	8	0	0	0	0	17	0	0	0	0	0	0	0	0	0	0	0	0	17	8	0	0
Sample41	2	0	0	0	0	0	0	0	0	0	0	0	0	0	2	2	0	1	0	0	0	0	0	0	0	0	13	0	9	0	22	0	0	0	0	0	0	0	0	0	0	0	0	10	0	0	0	22	0
Sample42	0	5	0	0	0	0	1	0	0	0	0	0	0	0	0	0	0	0	0	0	0	0	0	0	0	0	0	0	0	0	0	0	4	0	0	0	0	0	0	0	0	0	0	0	0	0	0	0	0
Sample43	7	0	10	0	0	0	0	7	0	0	7	0	0	0	0	0	0	0	0	0	0	0	0	0	0	0	0	0	11	0	0	0	0	11	0	0	0	0	11	0	0	0	0	0	0	0	0	0	0
Sample44	3	0	0	0	0	0	0	0	0	0	0	0	0	0	0	0	0	0	0	0	0	0	3	3	0	0	4	0	0	0	0	0	0	0	0	0	0	0	0	0	0	0	0	0	0	0	0	0	4
Sample45	0	0	0	16	0	0	0	0	0	0	0	0	0	0	0	0	10	0	0	0	12	0	0	0	0	0	0	0	16	0	0	0	0	16	0	0	0	0	12	0	0	10	0	0	0	0	0	0	0
Sample46	14	0	14	0	0	0	14	0	0	0	0	0	0	16	0	20	14	0	12	0	16	0	0	0	0	0	0	10	0	0	10	0	0	0	0	0	0	10	0	0	5	0	0	10	0	0	0	0	0
[truncated: 3 more columns]

## Sheet: Sheet4
		sample
		before1	Before			Medscine	Effect
		before2	Before			Piperacillin Sodium and Tazobactam Sodium	G-
		before3	Before			Cefoperazone Sodium and Sulbactam Sodium	G-
		before4	Before			Imipenem and Cilastatin Sodium	G+_G-
		before5	Before			Meropenem	G+_G-
		before6	Before			Compound Sulfamethoxazole Tablets	NA
		before7	Before			Azithromycin	NA
		before8	Before			Moxifloxacin	NA
		before9	Before			Ceftazidime and Avibactam	NA
		before10	Before			Levofloxacin	NA
		before11	Before			Vancomycin	MRSA
		before12	Before			Ornidazole	Anaerobic bacteria
		before13	Before			Caspofungin Acetate	antifungal
		before14	Before			Polymyxin B Sulfate	G-
		before15	Before			Linezolid	MRSA
		before16	Before			γ-Immunoglobulin	NA
		before17	Before			Voriconazole	antifungal
		before18	Before			Fluconazole	antifungal
		before19	Before			Metrisone	NA
		before20	Before			Teicoplanin	MRSA
		before21	Before			Doxycycline	NA
		before22	Before			Tigecycline	MRSA
		before23	Before			Ganciclovir	antiviral
		before24	Before			Penciclovir	antiviral
		before25	Before			Oseltamivir	antiviral
		before26	Before			Clindamycin	G+_Anaerobic bacteria
		before27	Before			Posaconazole	antifungal
		before28	Before
		before29	Before
		before30	Before
		before31	Before
		before32	Before
		before33	Before
		before34	Before
		before35	Before
		before36	Before
		before37	Before
		before38	Before
		before39	Before
		before40	Before
		before41	Before
		before42	Before
		before43	Before
		before44	Before
		before45	Before
		before46	Before
		after1	After
		after2	After
		after3	After
		after4	After
		after5	After
		after6	After
		after7	After
		after8	After
		after9	After
		after10	After
		after11	After
		after12	After
		after13	After
		after14	After
		after15	After
		after16	After
		after17	After
		after18	After
		after19	After
		after20	After
		after21	After
		after22	After
		after23	After
		after24	After
		after25	After
		after26	After
		after27	After
		after28	After
		after29	After
		after30	After
		after31	After
		after32	After
		after33	After
		after34	After
		after35	After
		after36	After
		after37	After
		after38	After
		after39	After
		after40	After
		after41	After
		after42	After
		after43	After
		after44	After
		after45	After
		after46	After
