# Supplementary material for: Role and Clinical Application of Metagenomic Next-Generation Sequencing in Immunocompromised Patients With Acute Respiratory Failure During Veno-Venous Extracorporeal Membrane Oxygenation
Source: Front Cell Infect Microbiol. 2022 Aug 12;12:877205. doi: 10.3389/fcimb.2022.877205 (PMC9414489; doi:10.3389/fcimb.2022.877205)
Supplement: Supplementary file 3 [file Table_1.xlsx]

## Sheet: Sheet1
Species	Patient1	Patient2	Patient3	Patient4	Patient5	Patient6	Patient7	Patient8	Patient9	Patient10	Patient11	Patient12	Patient13	Patient14	Patient15	Patient16	Patient17	Patient18	Patient19	Patient20	Patient21	Patient22	Patient23	Patient24	Patient25	Patient26	Patient27	Patient28	Patient29	Patient30	Patient31	Patient32	Patient33	Patient34	Patient35	Patient36	Patient37	Patient38	Patient39	Patient40	Patient41	Patient42	Patient43	Patient44	Patient45	Patient46
klebsiella_pneumoniae	0	0	0	0	0	0	0	0	0	0	0	0	0	0	0	0.5	0	0	0	0	0	0	0	0	0	0	0	0	0	0	0	0	0	0	0	0	0	0	1	0	0	0	0	0	0	0
Acinetobacter_baumannii	0	0	0	0	0	0	0	0	0	0	0	0	0	0	0	0.5	0	0	0	0	0	0	0	0	0	0	0	0	0	0	0	0	0.5	0	0	0	0	0	0	0	0	0	0	0	0	0
Streptococcus_pneumoniae	0	0	0	0	0	0	0	0	0	0	0	0	0	0	0	0	0	0	0	0.5	0	0	0	0	0	0	0	0	0	0	0	0	0	0	0	0	0	0	0	0	0	0	0	0	0	0
Escherichia_coli	0	0	0	0	0	0	0	0	0	0	0	0	0	0	0	0	0	0	0	0.5	0	0	0	0	0	0	0	0	0	0	0	0	0	0	0	0	0	0	0	0	0	0	0	0	0	0
Corynebacterium_striatum	0	0	0	0	0	0	0	0	0	0	0	0	0	0	0	0	0	0	0	0	0	0	0	0	0	0.5	0	0	0	0	0	0	0	0	0	0	0	0	0	0	0	0	0	0	0	0
Aspergillus_flavus	0	0	0	0	0	0	0	0	0	0	0	0	0	0	0	0	0	0	0	0	0	0	0	0	0	0.5	0	0	0	0	0	0	0	0	0	0	0	0	0	0	0	0	0	0	0	0
enterococcus_faecium	0	0	0	0	0	0	0	0	0	0	0	0	0	0	0	0	0	0	0	0	0	0	0	0	0	0	0	0	0	0	0	0	0.5	0	0	0	0	0	0	0	0	0	0	0	0	0
