# Supplementary material for: Role and Clinical Application of Metagenomic Next-Generation Sequencing in Immunocompromised Patients With Acute Respiratory Failure During Veno-Venous Extracorporeal Membrane Oxygenation
Source: Front Cell Infect Microbiol. 2022 Aug 12;12:877205. doi: 10.3389/fcimb.2022.877205 (PMC9414489; doi:10.3389/fcimb.2022.877205)
Supplement: Supplementary file 4 [file Table_2.xlsx]

## Sheet: Sheet1
SampleID	Patient1	Patient2	Patient3	Patient4	Patient5	Patient6	Patient7	Patient8	Patient9	Patient10	Patient11	Patient12	Patient13	Patient14	Patient15	Patient16	Patient17	Patient18	Patient19	Patient20	Patient21	Patient22	Patient23	Patient24	Patient25	Patient26	Patient27	Patient28	Patient29	Patient30	Patient31	Patient32	Patient33	Patient34	Patient35	Patient36	Patient37	Patient38	Patient39	Patient40	Patient41	Patient42	Patient43	Patient44	Patient45	Patient46
Pseudomonas_aeruginosa	0	0	0	0	0.167	0	0	0	0	0	0	0	0	0	0	0	0	0	0	0	0	0	0	0	0	0	0	0	0	0	0	0	0	0	0	0	0	0	0	0	0	0	0	0	0	0
Pneumocystis_jiroveci	0	0	0	0	0.167	0	0	0	0	0	0	0.2	0	0	0	0	0	0	0	0	0	0	0	0	0	0	0	0	0	0	0	0	0.33	0	0	0	0	0	0	0	0	0	0	0	0	0
Haemophilus_influenzae	0	0	0	0	0.167	0	0	0	0	0	0	0	0	0	0	0	0	0	0	0	0	0	0	0	0	0	0	0	0	0	0	0	0	0	0	0	0	0	0	0	0	0	0	0	0	0
Haemophilus_haemolyticus	0	0	0	0	0.167	0	0	0	0	0	0	0	0	0	0	0	0	0	0	0	0	0	0	0	0	0	0	0	0	0	0	0	0	0	0	0	0	0	0	0	0	0	0	0	0	0
Neisseria_meningitidis	0	0	0	0	0.167	0	0	0	0	0	0	0	0	0	0	0	0	0	0	0	0	0	0	0	0	0	0	0	0	0	0	0	0	0	0	0	0	0	0	0	0	0	0	0	0	0
klebsiella_pneumoniae	0	0	0	0	0	0	0	0.333	0	0	0	0	0	0	0	0.143	0	0	0	0.143	0	0	0	0	0	0.167	0	0	0	0	0	0	0	0.143	0	0	0	0	0.25	0	0	0	0	0	0	0
Acinetobacter_baumannii	0	0	0	0	0	0	0	0.333	0	0	0	0	0	0	0	0.143	0	0	0	0.143	0	0	0	0	0	0	0	0	0	0	0	0	0.33	0.143	0	0	0	0	0	0	0	0	0	0	0	0
Candida_albicans	0	0	0	0	0	0	0	0.333	0	0	0	0	0	0	0	0	0	0	0	0	0	0	0.167	0	0	0.167	0	0	0	0	0	0	0	0.143	0	0	0	0	0	0	0	0	0	0	0	0
Staphylococcus_aureus	0	0	0	0	0	0	0	0	0	0	0	0.2	0	0	0	0	0	0	0	0	0	0	0	0	0	0	0	0	0	0	0	0	0	0	0	0	0	0	0	0	0	0	0	0	0	0
Human_papillomavirus_type16	0	0	0	0	0	0	0	0	0	0	0	0.2	0	0.25	0	0	0	0	0	0	0	0	0	0	0	0.167	0	0	0	0	0	0	0	0	0	0	0	0	0	0	0	0	0	0	0	0
hepatitis_B_virus	0	0	0	0	0	0	0	0	0	0	0	0.2	0	0.25	0	0	0	0	0	0	0	0	0	0	0	0.167	0	0	0	0	0	0	0	0	0	0	0	0	0	0	0	0	0	0	0	0
human_beings_β_Herpesvirus5	0	0	0	0	0	0	0	0	0	0	0	0.2	0	0.25	0	0	0	0	0	0	0	0	0	0	0	0.167	0	0	0	0	0	0	0.33	0	0	0	0	0	0	0	0	0	0	0.25	0	0
Aspergillus_niger	0	0	0	0	0.167	0	0	0	0	0	0	0	0	0	0	0	0	0	0	0	0	0	0	0	0	0	0	0	0	0	0	0	0	0	0	0	0	0	0	0	0	0	0	0	0	0
Aspergillus_fumigatus	0	0	0	0	0	0	0	0	0.333	0	0	0	0	0.25	0	0	0	0	0	0	0	0	0	0	0	0	0	0	0	0	0	0	0	0	0	0	0	0	0	0	0	0	0	0	0	0
Acinetobacter_saimannii	0	0	0	0	0	0	0	0	0	0	0	0	0	0	0	0.143	0	0	0	0.143	0	0	0	0	0	0	0	0	0	0	0	0	0	0.143	0	0	0	0	0	0	0	0	0	0	0	0
Hospital _Acinetobacter	0	0	0	0	0	0	0	0	0	0	0	0	0	0	0	0.143	0	0	0	0.143	0	0	0	0	0	0	0	0	0	0	0	0	0	0.143	0	0	0	0	0	0	0	0	0	0	0	0
Serratia_marcescens	0	0	0	0	0	0	0	0	0	0	0	0	0	0	0	0.143	0	0	0	0.143	0	0	0	0	0	0	0	0	0	0	0	0	0	0.143	0	0	0	0	0	0	0	0	0	0	0	0
Escherichia_coli	0	0	0	0	0	0	0	0	0	0	0	0	0	0	0	0.143	0	0	0	0.143	0	0	0	0	0	0	0	0	0	0	0	0	0	0.143	0	0	0	0	0	0	0	0	0	0	0	0
Microcyclic_virus	0	0	0	0	0	0	0	0	0.333	0	0	0	0	0	0	0.143	0	0	0	0	0	0	0	0	0	0	0	0	0	0	0	0	0	0	0	0	0	0	0	0.5	0	0	0	0.25	0	0
Streptococcus_pneumoniae	0	0	0	0	0	0	0	0	0	0	0	0	0	0	0	0	0	0	0	0	0	0	0.167	0	0	0	0	0	0	0	0	0	0	0	0	0	0	0	0	0	0	0	0	0	0	0
Human_herpesvirus4	0	0	0	0	0	0	0	0	0	0	0	0	0	0	0	0	0	0	0	0.143	0	0	0	0	0	0	0	0	0	0	0	0	0	0	0	0	0	0	0	0	0	0	0	0	0	0
M.wolinskyi	0	0	0	0	0	0	0	0	0	0	0	0	0	0	0	0	0	0	0	0	0	0	0.167	0	0	0	0	0	0	0	0	0	0	0	0	0	0	0	0	0	0	0	0	0	0	0
Mycobacterium_Archaea	0	0	0	0	0	0	0	0	0	0	0	0	0	0	0	0	0	0	0	0	0	0	0.167	0	0	0	0	0	0	0	0	0	0	0	0	0	0	0	0	0	0	0	0	0	0	0
Mycobacterium_smegmatis	0	0	0	0	0	0	0	0	0	0	0	0	0	0	0	0	0	0	0	0	0	0	0.167	0	0	0	0	0	0	0	0	0	0	0	0	0	0	0	0	0	0	0	0	0	0	0
M.mageritense	0	0	0	0	0	0	0	0	0	0	0	0	0	0	0	0	0	0	0	0	0	0	0.167	0	0	0	0	0	0	0	0	0	0	0	0	0	0	0	0	0	0	0	0	0	0	0
Aspergillus_flavus	0	0	0	0	0	0	0	0	0	0	0	0	0	0	0	0	0	0	0	0	0	0	0	0	0	0.167	0	0	0	0	0	0	0	0	0	0	0	0	0	0.5	0	0	0	0	0	0
Corynebacterium_striatum	0	0	0	0	0	0	0	0	0.333	0	0	0	0	0	0	0	0	0	0	0	0	0	0	0	0	0	0	0	0	0	0	0	0	0	0	0	0	0	0	0	0	0	0	0	0	0
enterococcus_faecium	0	0	0	0	0	0	0	0	0	0	0	0	0	0	0	0	0	0	0	0	0	0	0	0	0	0	0	0	0	0	0	0	0	0	0	0	0	0	0	0	0	0	0	0	0	0
Stenotrophomonas_maltophilia	0	0	0	0	0	0	0	0	0	0	0	0	0	0	0	0	0	0	0	0	0	0	0	0	0	0	0	0	0	0	0	0	0	0	0	0	0	0	0.25	0	0	0	0	0	0	0
CMV	0	0	0	0	0	0	0	0	0	0	0	0	0	0	0	0	0	0	0	0	0	0	0	0	0	0	0	0	0	0	0	0	0	0	0	0	0	0	0.25	0	0	0	0	0	0	0
human_beings_α_Herpesvirus1	0	0	0	0	0	0	0	0	0	0	0	0	0	0	0	0	0	0	0	0	0	0	0	0	0	0	0	0	0	0	0	0	0	0	0	0	0	0	0.25	0	0	0	0	0	0	0
human_beings_β_Herpesvirus7	0	0	0	0	0	0	0	0	0	0	0	0	0	0	0	0	0	0	0	0	0	0	0	0	0	0	0	0	0	0	0	0	0	0	0	0	0	0	0.25	0	0	0	0	0	0	0
Candida_tropicalis	0	0	0	0	0	0	0	0	0	0	0	0	0	0	0	0	0	0	0	0	0	0	0	0	0	0	0	0	0	0	0	0	0	0	0	0	0	0	0	0	0	0	0	0.25	0	0
TTVlikeminivirus	0	0	0	0	0	0	0	0	0	0	0	0	0	0	0	0	0	0	0	0	0	0	0	0	0	0	0	0	0	0	0	0	0	0	0	0	0	0	0	0	0	0	0	0.25	0	0

## Sheet: Sheet2
Pseudomonas aeruginosa
Pneumocystis jiroveci
Haemophilus influenzae
Haemophilus haemolyticus
Neisseria meningitidis
klebsiella pneumoniae
Acinetobacter baumannii
Candida near smooth
Staphylococcus aureus
Human papillomavirus type 16
hepatitis B virus
human beings β Herpesvirus 5
Aspergillus niger
Aspergillus fumigatus
Acinetobacter saimannii
Hospital Acinetobacter
Serratia marcescens
Escherichia coli
Microcyclic virus
Streptococcus pneumoniae
Human herpesvirus 4
M.wolinskyi
Mycobacterium Archaea
Mycobacterium smegmatis
M.mageritense
Candida albicans
Aspergillus flavus
Corynebacterium striatum
enterococcus faecium
Stenotrophomonas maltophilia
CMV
human beings α Herpesvirus 1
human beings β Herpesvirus 7
Candida tropicalis
TTVlikeminivirus
